# Supplementary material for: Development of Benzobisoxazole-Based Novel Conjugated Polymers for Organic Thin-Film Transistors
Source: Polymers (Basel). 2023 Feb 24;15(5):1156. doi: 10.3390/polym15051156 (PMC10007153; doi:10.3390/polym15051156)
Supplement: Supplementary file 1 [file polymers-15-01156-s001.zip]

Archive with 1 entries (1 files):
- polymers-2223070-supplementary.pdf
